# Supplementary material for: Rho-dependent transcription termination in bacteria recycles RNA polymerases stalled at DNA lesions
Source: Nat Commun. 2019 Mar 14;10:1207. doi: 10.1038/s41467-019-09146-5 (PMC6418286; doi:10.1038/s41467-019-09146-5)
Supplement: Supplementary file 3 — Source Data [file 41467_2019_9146_MOESM3_ESM.xlsx]

## Sheet: Fig. 3C
Figure 3C	Growth curve of different strains in absence on cisplatin
	Curve represents average values with SEM as error bars
	SEM=STDEV(n1,n2,n3)/sqrt(n) where n= no of observations
Time (h:Min)	WT			Rho N340S			Rho G324D			uvrA			uvrB			uvrC			uvrD			mfd
00:00:00		0.048	0.048	0.057	0.055	0.053	0.053	0.054	0.058	0.059	0.061	0.065	0.057	0.059	0.057	0.051	0.055	0.051	0.057	0.055	0.053	0.053	0.048	0.049
00:15:00		0.05	0.054	0.062	0.054	0.056	0.058	0.056	0.056	0.06	0.062	0.066	0.059	0.059	0.06	0.059	0.058	0.056	0.059	0.058	0.057	0.054	0.052	0.055
00:30:00		0.057	0.06	0.068	0.061	0.061	0.063	0.06	0.059	0.064	0.067	0.072	0.063	0.064	0.062	0.062	0.062	0.061	0.062	0.062	0.06	0.056	0.056	0.058
00:45:00		0.07	0.07	0.077	0.068	0.072	0.07	0.067	0.065	0.07	0.073	0.08	0.07	0.073	0.068	0.068	0.068	0.068	0.068	0.069	0.064	0.061	0.06	0.062
01:00:00		0.089	0.086	0.091	0.082	0.086	0.08	0.078	0.075	0.079	0.084	0.094	0.078	0.086	0.08	0.077	0.077	0.08	0.076	0.078	0.071	0.068	0.066	0.07
01:15:00		0.118	0.109	0.112	0.101	0.104	0.096	0.092	0.088	0.093	0.105	0.115	0.096	0.108	0.095	0.094	0.092	0.097	0.091	0.094	0.081	0.079	0.077	0.081
01:30:00		0.158	0.144	0.128	0.122	0.129	0.117	0.11	0.106	0.112	0.128	0.146	0.118	0.136	0.117	0.12	0.119	0.127	0.116	0.12	0.1	0.1	0.096	0.101
01:45:00		0.185	0.171	0.147	0.145	0.154	0.143	0.133	0.124	0.13	0.153	0.177	0.145	0.169	0.146	0.146	0.142	0.149	0.143	0.149	0.125	0.129	0.123	0.13
02:00:00		0.217	0.203	0.169	0.173	0.184	0.172	0.161	0.146	0.156	0.186	0.215	0.174	0.206	0.176	0.176	0.17	0.173	0.171	0.182	0.154	0.157	0.149	0.156
02:15:00		0.245	0.233	0.19	0.195	0.208	0.192	0.184	0.167	0.178	0.214	0.238	0.207	0.239	0.209	0.202	0.189	0.189	0.208	0.218	0.189	0.19	0.181	0.189
02:30:00		0.269	0.254	0.207	0.22	0.236	0.216	0.209	0.187	0.196	0.241	0.261	0.236	0.272	0.234	0.225	0.212	0.211	0.241	0.256	0.223	0.218	0.212	0.217
02:45:00		0.292	0.277	0.222	0.238	0.254	0.234	0.227	0.205	0.215	0.267	0.266	0.269	0.305	0.263	0.251	0.231	0.231	0.274	0.294	0.257	0.247	0.239	0.243
03:00:00		0.318	0.302	0.238	0.255	0.272	0.256	0.246	0.22	0.231	0.293	0.277	0.301	0.337	0.299	0.281	0.259	0.257	0.307	0.33	0.286	0.278	0.27	0.277
03:15:00		0.332	0.319	0.252	0.273	0.289	0.276	0.262	0.237	0.245	0.301	0.288	0.321	0.361	0.327	0.296	0.279	0.277	0.345	0.355	0.316	0.309	0.298	0.303
03:30:00		0.356	0.34	0.272	0.292	0.312	0.301	0.285	0.252	0.255	0.312	0.306	0.342	0.392	0.361	0.315	0.303	0.3	0.365	0.365	0.333	0.32	0.315	0.317
03:45:00		0.374	0.359	0.287	0.31	0.327	0.317	0.303	0.268	0.269	0.328	0.316	0.369	0.416	0.39	0.33	0.319	0.317	0.393	0.381	0.352	0.333	0.331	0.335
04:00:00		0.392	0.379	0.302	0.326	0.343	0.334	0.318	0.285	0.288	0.35	0.327	0.383	0.432	0.413	0.346	0.331	0.332	0.419	0.393	0.364	0.342	0.34	0.352
04:15:00		0.411	0.398	0.315	0.342	0.358	0.345	0.336	0.301	0.306	0.37	0.341	0.402	0.449	0.435	0.362	0.346	0.343	0.437	0.408	0.376	0.363	0.359	0.368
04:30:00		0.429	0.416	0.33	0.357	0.375	0.362	0.354	0.319	0.323	0.391	0.358	0.416	0.465	0.453	0.377	0.363	0.368	0.451	0.429	0.392	0.385	0.374	0.388
04:45:00		0.441	0.431	0.341	0.371	0.387	0.374	0.368	0.335	0.343	0.414	0.38	0.432	0.474	0.464	0.393	0.384	0.386	0.462	0.439	0.402	0.411	0.397	0.412
05:00:00		0.456	0.443	0.357	0.387	0.404	0.392	0.387	0.35	0.363	0.431	0.393	0.443	0.485	0.476	0.403	0.395	0.408	0.476	0.456	0.412	0.435	0.409	0.423
05:15:00		0.469	0.455	0.37	0.398	0.417	0.401	0.402	0.363	0.384	0.452	0.414	0.454	0.492	0.487	0.414	0.411	0.425	0.497	0.461	0.429	0.444	0.414	0.431
05:30:00		0.481	0.468	0.385	0.411	0.43	0.416	0.416	0.374	0.41	0.474	0.425	0.468	0.505	0.502	0.423	0.421	0.446	0.509	0.478	0.439	0.469	0.428	0.443
05:45:00		0.492	0.478	0.397	0.423	0.443	0.424	0.427	0.389	0.439	0.5	0.448	0.481	0.515	0.515	0.432	0.432	0.455	0.523	0.495	0.449	0.499	0.446	0.462
06:00:00		0.509	0.498	0.413	0.439	0.46	0.439	0.445	0.401	0.462	0.536	0.481	0.495	0.525	0.528	0.446	0.457	0.493	0.538	0.508	0.473	0.534	0.471	0.485

## Sheet: Fig. 3D
Figure 3D	Growth curve of different strains in presence of cisplatin (50 μg/ml)
	Curve represents average values with SEM as error bars
	SEM=STDEV(n1,n2,n3)/sqrt(n) where n= no of observations
Time (h:Min)	WT			Rho N340S			Rho G324D			uvrA			uvrB			uvrC			uvrD			mfd
00:00:00	0.061	0.06	0.062	0.061	0.065	0.062	0.058	0.063	0.061	0.043	0.044	0.052	0.058	0.053	0.066	0.057	0.073	0.057	0.067	0.057	0.068	0.057	0.055	0.056
00:15:00	0.067	0.063	0.065	0.067	0.065	0.065	0.061	0.063	0.065	0.046	0.047	0.054	0.061	0.055	0.065	0.057	0.064	0.063	0.06	0.058	0.062	0.058	0.058	0.059
00:30:00	0.077	0.073	0.072	0.074	0.07	0.071	0.068	0.068	0.068	0.051	0.052	0.061	0.064	0.061	0.069	0.062	0.068	0.069	0.065	0.06	0.065	0.061	0.061	0.059
00:45:00	0.092	0.085	0.083	0.084	0.08	0.081	0.075	0.075	0.074	0.057	0.059	0.067	0.072	0.07	0.079	0.068	0.075	0.079	0.072	0.066	0.07	0.065	0.065	0.063
01:00:00	0.116	0.107	0.101	0.102	0.098	0.096	0.084	0.086	0.084	0.068	0.071	0.076	0.082	0.088	0.092	0.08	0.086	0.096	0.085	0.079	0.081	0.072	0.07	0.069
01:15:00	0.148	0.139	0.129	0.127	0.121	0.118	0.095	0.098	0.096	0.082	0.086	0.095	0.104	0.11	0.112	0.1	0.104	0.12	0.101	0.094	0.097	0.08	0.077	0.077
01:30:00	0.173	0.16	0.151	0.149	0.145	0.144	0.109	0.113	0.115	0.102	0.108	0.118	0.125	0.138	0.136	0.119	0.126	0.148	0.123	0.116	0.117	0.095	0.09	0.09
01:45:00	0.201	0.179	0.173	0.175	0.17	0.169	0.128	0.131	0.132	0.114	0.122	0.137	0.148	0.163	0.161	0.143	0.151	0.163	0.149	0.142	0.143	0.117	0.108	0.109
02:00:00	0.23	0.201	0.195	0.193	0.188	0.19	0.143	0.15	0.157	0.126	0.134	0.153	0.175	0.188	0.187	0.153	0.164	0.173	0.17	0.164	0.163	0.137	0.126	0.128
02:15:00	0.258	0.222	0.218	0.209	0.207	0.208	0.157	0.169	0.178	0.133	0.143	0.164	0.199	0.215	0.213	0.156	0.175	0.178	0.184	0.181	0.183	0.147	0.14	0.144
02:30:00	0.292	0.242	0.233	0.219	0.219	0.224	0.174	0.183	0.195	0.144	0.15	0.176	0.218	0.237	0.235	0.164	0.188	0.184	0.194	0.195	0.198	0.158	0.15	0.159
02:45:00	0.309	0.259	0.252	0.223	0.224	0.233	0.183	0.194	0.207	0.148	0.157	0.182	0.237	0.252	0.258	0.169	0.202	0.187	0.204	0.205	0.206	0.168	0.156	0.17
03:00:00	0.341	0.287	0.279	0.225	0.226	0.239	0.198	0.214	0.235	0.157	0.164	0.193	0.242	0.274	0.279	0.177	0.217	0.198	0.212	0.213	0.216	0.185	0.167	0.179
03:15:00	0.345	0.306	0.288	0.233	0.231	0.243	0.199	0.217	0.239	0.159	0.169	0.197	0.255	0.276	0.288	0.184	0.228	0.201	0.216	0.216	0.22	0.198	0.177	0.193
03:30:00	0.351	0.33	0.31	0.238	0.238	0.25	0.217	0.231	0.259	0.165	0.175	0.202	0.266	0.283	0.297	0.192	0.239	0.208	0.224	0.222	0.228	0.213	0.186	0.207
03:45:00	0.354	0.336	0.331	0.242	0.242	0.26	0.229	0.244	0.268	0.168	0.176	0.204	0.269	0.287	0.307	0.198	0.247	0.211	0.23	0.227	0.232	0.224	0.196	0.217
04:00:00	0.36	0.348	0.354	0.243	0.241	0.262	0.238	0.254	0.282	0.171	0.179	0.209	0.277	0.288	0.304	0.203	0.253	0.214	0.233	0.228	0.23	0.234	0.202	0.225
04:15:00	0.355	0.361	0.366	0.241	0.241	0.269	0.239	0.257	0.292	0.174	0.181	0.213	0.279	0.29	0.306	0.207	0.261	0.217	0.232	0.229	0.231	0.242	0.209	0.233
04:30:00	0.347	0.374	0.384	0.237	0.237	0.267	0.236	0.268	0.298	0.174	0.182	0.213	0.28	0.282	0.303	0.209	0.264	0.219	0.237	0.231	0.235	0.246	0.212	0.238
04:45:00	0.341	0.39	0.397	0.235	0.238	0.273	0.241	0.274	0.315	0.174	0.182	0.213	0.278	0.279	0.302	0.212	0.269	0.221	0.239	0.234	0.235	0.252	0.218	0.246
05:00:00	0.34	0.401	0.419	0.239	0.237	0.278	0.244	0.282	0.326	0.177	0.181	0.215	0.278	0.276	0.304	0.216	0.273	0.223	0.242	0.234	0.239	0.255	0.221	0.252
05:15:00	0.346	0.41	0.424	0.231	0.233	0.278	0.254	0.285	0.337	0.178	0.182	0.215	0.279	0.272	0.3	0.217	0.274	0.222	0.241	0.233	0.235	0.257	0.224	0.255
05:30:00	0.343	0.42	0.435	0.232	0.236	0.282	0.258	0.288	0.35	0.18	0.183	0.216	0.28	0.274	0.301	0.218	0.275	0.223	0.244	0.233	0.235	0.26	0.227	0.26
05:45:00	0.35	0.426	0.448	0.235	0.231	0.282	0.257	0.295	0.358	0.181	0.184	0.217	0.279	0.276	0.301	0.219	0.277	0.223	0.239	0.232	0.236	0.259	0.227	0.268
06:00:00	0.351	0.433	0.464	0.236	0.231	0.287	0.254	0.291	0.373	0.182	0.185	0.219	0.28	0.275	0.3	0.22	0.28	0.226	0.243	0.234	0.238	0.262	0.229	0.271

## Sheet: Fig. 3E
Figure 3E	UV sensitivity of different mutants. Each value represent percent fraction of surviving bacteria after UV exposure.
	Curve represents average values with SEM as error bars
UV Dose	WT		N340S		G324D		Mfd		uvrA
0	100	100	100	100	100	100	100	100	100	100
20	100	28.5714	16	16	1.75	1.8	0.1	0.06	0.00025	0.0002
40	22.5	14.2857	3	3	0.5	0.2	0.01	0.008
60	2.5	1.42857	0.03	0.03	0.0025	0.006	0.0025	0.0016
80	0.025	0.0128571	0.0015	0.002	0.000375	0.0004

## Sheet: Fig. 3F
Figure 3F	Plasmid Repair assay
	Values represents percent fraction of bacteria after transformation with UV exposed plasmid
UV Dose (J/m2)	WT			N340S			G324D			Mfd			uvrA
0	100	100	100	100	100	100	100	100	100	100	100	100	100	100	100
100	79.6891	79.6929	83.5256	69.2827	61.067	69.5116	72.7273	58.6567	84.7222	66.2791	68.2609	65.621	22.3907	25.6455	35.8429
200	70.9552	58.9495	85.3113	48.9217	41.3897	62.3962	30.2686	26.4662	38.674	47.8525	47.7811	45.4706	13.4108	10.5951	10.5187
300		49.8276	33.6189	26.031	23.3709	32.7514	20.9711	25.9734	28.7293	28.7053	24.4312	31.37	3.50532	7.46222	8.91571
400	31.7856	37.0103	34.392	14.8316	6.04643	18.3022	12.1901	12.2721	13.0208	10.662	11.3406	8.0759	2.67822	1.62154	3.71037
500	18.1019	24.3811	28.27	6.62126	8.97176	9.39016	6.09504	10.4978	5.25378	5.6239	7.07035	11.6042	2.24498	1.3539	3.04395

## Sheet: Fig. 4D
Figure 4D	UV sensitivity of MC4100 rho WT in combination with mfd WT or mutants. Each value represent percent fraction of cells surviving post UV irradiation.
	Average values with standard deviation as error bars are plotted against UV dose
UV Dose (J/m2)	mfd-			mfd WT			mfd D7AAA
0	100	100	100	100	100	100	100	100	100
10	0.06	0.05	2	2.72727	5	7.64706	3.33333	1.33333	1.42857
20	0.008	0.035	0.006	0.909091	0.133333	0.588235	0.333333	0.0666667	0.052381
30	8e-05	0.0045	0.0018	0.181818	0.003	0.0705882	0.001	0.00166667	0.0380952

## Sheet: Fig. 4E
Figure 4E	UV sensitivity of MC4100 rhoY80C in combination with mfd WT or mutants. Each value represent percent fraction of cells surviving post UV irradiation.
	Average values with standard deviation as error bars are plotted against UV dose
UV Dose (J/m2)	mfd-			mfd WT			mfd D7AAA
0	100	100	100	100	100	100	100	100	100
10	0.005	0.005	0.00125	0.285714	0.588235	2.30769	1	0.333333	0.2
20				0.0571429	0.00588235	0.00153846	0.0015	0.00333333	0.001
30				5.71429e-05	0.000588235	0.000615385	5e-05	0	0.00015

## Sheet: Fig. 6A
Figure 6a	RNA release kinetics: Time dependent RNA release by the action of Rho or Mfd on the ECs stalled at T-T dimers
	Values on the graph represent average with standard deviation as error bars
Time (s)	Rho			Mfd
0	12.2747	7.00153	5.40678	11.1958	8.27409	8.81588
15	18.0826	11.2843	19.8152	17.9465	14.0868	19.9358
30	19.1538	16.7507	22.2875	21.6387	19.1498	21.0427
45	24.3223	21.428	23.9684	28.6333	27.9803	30.4219
60	24.9278	25.2524	26.9641	41.4485	41.0028	39.5073
120	29.7076	31.4286	39.1858	67.6465	74.3589	64.5633
180	38.5848	40.9053	45.1454	80.2022	79.8578	82.5991
300	45.6941		51.477	87.3992	93.106

## Sheet: Fig. 6B
Figure 6B	Fraction of RNA released by Rho/Mfd from the ECs stalled at LacO-LacI road block
	Values on the graph represent average with stadard deviation as error bars
Time (s)		Rho					Mfd
0		7.90418	12.0686		6.88208		5.73186	5.80445	8.34761	12.5708
15		28.0198	23.9535	23.2018	27.4016		12.1269		16.791	18.9128
30		26.0308	32.7169	41.3263	30.5025		27.87	15.7501	18.6245	24.0553
45		59.912	63.2866	58.7913	37.4492		28.1151	23.7278	29.88	18.3272
60		66.986	62.2542	65.7152	42.9097		35.0963	27.7525	21.8342	23.0077
120		65.3059	73.9339	64.8	61.1739		58.0827	47.9924	40.676	36.8064
180		88.159	74.0982	71.9691	80.1828		65.3649	66.4931	62.5387	45.6363
